# Supplementary material for: mTORC2 confers neuroprotection and potentiates immunity during virus infection
Source: Nat Commun. 2021 Oct 14;12:6020. doi: 10.1038/s41467-021-26260-5 (PMC8516965; doi:10.1038/s41467-021-26260-5)
Supplement: Supplementary file 4 — Source Data [file 41467_2021_26260_MOESM4_ESM.xlsx]

## Sheet: Figure 1b
Figure 1b
		Days elapsed	+/+	-/-
		13	0
		13	0
		13	0
		13	0
		13	0
		13	0
		13	0
		13	0
		13	0
		11		1
		11		1
		11		1
		11		1
		11		1
		12		1
		12		1
		12		1
		13		0

## Sheet: Figure 2k
Figure 2 K
			Ric+/+					Ric-/-
		1:100	93.5	99.5	100	99	99.5	50	70	68.5	60.5	76
		1:200	62	97	99	90.5	93.5	0	50	50	50	50
		1:400	50	84	94.5	53	87.5	0	0	0	0	0
		1:800	0	50	79	20	50	0	0	0	0	0
		1:1600	0	0	50	0	0	0	0	0	0	0

## Sheet: Figure 2l
Figure 2l
		Class	G-CSF	GM-CSF	IFN-g	IL-1a	IL-1b	IL-2	IL-4	IL-5	IL-6	IL-7	IL-9	IL-10	IL-12p40	IL-12p70	IL-13	IL-15	IL-17	IP-10	KC	MCP-1	MIP-1a	MIP-1b	MIP-2	RANTES	TNF-a
	Rictor +/+	1	-0.629433	1.72978	-0.102581	1.53511	-0.233227	0.352231	-0.388722	0.359075	-0.554796	1.61484	0.524474	0.203392	-0.0372594	0.677162	2.31243	-1.12881	0.652325	0.2675	-0.416016	0.156249	0.270219	0.0097515	-0.37734	2.59143	1.32972
		2	0.0802914	0.441729	1.50649	1.17899	0.0910574	0.535099	1.02778	-0.0499553	0.193729	0.102044	0.148279	0.815021	0.601472	0.96022	-0.575214	0.122313	0.280293	1.63516	0.989161	1.92931	0.524352	-0.231327	-0.37734	0.737296	1.32972
		3	-0.316866	-1.0965	1.55747	0.555135	-1.44876	-0.410186	2.04636	-0.371815	-0.304178	-0.140162	-1.59889	-1.49258	-1.31987	-0.759902	-0.842096	-0.599809	-1.18247	-0.829867	0.296216	0.201744	0.000260649	-0.515746	-0.834967	-0.399901	-0.576739
		4	-0.413202	-0.314683	0.503114	0.924007	1.55356	0.928968	-0.0902761	1.83091	-0.253168	1.70219	0.630272	1.46812	1.75188	2.00536	-0.671315	-1.21557	-0.290439	0.353084	2.32766	0.682232	0.356792	-0.299588	1.7375	-0.322581	0.657661
		5	-0.750167	-1.42682	0.684619	0.0277504	0.978008	1.81517	-0.0353383	1.30789	-0.588618	0.427633	1.56393	0.460484	0.474413	-0.759902	-0.0362403	0.934	-0.632878	-0.147186	-0.481112	0.787249	-0.181263	-0.515746	0.0139455	-0.0550915	0.253052
	Rictor -/-	1	-0.584481	0.324456	-0.862248	-1.44944	-1.04716	-0.981296	-1.40433	-0.311466	-0.715035	-0.497516	-0.68838	-0.628008	-0.390966	0.161851	0.378845	-0.745353	-0.886536	-0.360542	-0.677897	-1.33089	-2.65724	2.74288	1.50462	-0.778533	-1.00192
		2	-0.285966	1.36623	-0.678705	-0.48901	-0.548922	0.383178	0.398224	-0.0499553	-0.201603	-0.696045	-0.246669	0.663669	1.11314	0.227172	-0.257387	-0.247145	-0.290439	1.11107	-0.688954	-0.79304	0.441503	0.221034	-0.37734	-0.470635	0.520505
		3	0.467172	-0.314683	-0.787811	-0.751216	1.32592	-0.173865	-0.976704	-0.717144	0.233096	-0.295015	1.19283	0.433531	-0.229566	-0.759902	0.890609	-0.0736116	1.6585	-1.06383	-0.673657	-0.841772	0.770107	-0.336968	0.680078	-0.257538	-0.158415
		4	2.65905	-0.0781821	-0.697059	-0.682371	-0.544626	-0.975669	-0.7035	-0.271234	2.69935	-1.06928	-0.461505	-0.319084	-0.643368	-1.23167	-0.131762	1.56656	1.51899	0.625794	0.159872	0.198507	0.75242	-0.361347	-0.675204	-0.390876	-0.645317
		5	-0.226403	-0.631321	-1.12329	-0.848958	-0.125848	-1.47363	0.126505	-1.72631	-0.508775	-1.14869	-1.06434	-1.60454	-1.31987	-0.520392	-1.06787	1.38743	-0.82735	-1.59118	-0.835275	-0.989587	-0.277145	-0.712943	-1.29395	-0.653569	-1.70827

## Sheet: Figure 2m
Figure 2m
		Class	G-CSF	GM-CSF	IFN-g	IL-1a	IL-1b	IL-2	IL-4	IL-5	IL-6	IL-7	IL-9	IL-10	IL-12p40	IL-12p70	IL-13	IL-15	IL-17	IP-10	KC	MCP-1	MIP-1a	MIP-1b	MIP-2	RANTES	TNF-a
	Rictor +/+	1	-0.405781	0.940382	-0.916023	-0.680855	0.768417	-0.256035	-0.175786	-0.56327	0.381953	0.2725	0.0819802	-1.13953	-0.647419	0.428061	-0.812113	-1.77869	0.403481	-1.23803	-0.759019	-1.37977	-0.776246	-0.130098	-0.448334	-0.328323	0.692339
		2	-0.423962	0.44792	-0.831791	-0.764342	-0.419891	0.649792	1.13977	0.421073	0.0144315	1.15823	0.444593	0.546856	0.418794	0.0155671	-0.320675	-0.390528	1.43873	-1.10399	-0.716768	-1.12919	-0.709377	-0.315323	-1.14976	-0.120985	1.02449
		3	-0.473042	-0.465546	-0.926892	-1.19132	-0.820419	0.945573	0.379924	0.421073	-0.162595	1.25147	1.57522	-0.123311	-0.311117	-1.06409	0.334575	-0.64505	-0.295532	-0.40355	-0.528708	0.0601628	-0.718095	-1.05118	-1.34361	-1.16451	0.617603
		4	-0.234269	1.81871	1.6483	1.02784	1.41125	0.400228	1.7295	1.02692	1.71542	1.07347	1.0211	0.65652	1.76249	1.40585	0.379251	1.01169	0.969771	1.09208	-0.150969	0.429479	-0.677212	2.01448	0.113895	2.40581	1.48951
		5	-0.33834	0.446729	-0.204127	0.561906	1.8601	1.33378	0.538698	1.58546	0.385802	0.429304	0.241356	1.81408	1.25879	1.59667	2.345	1.20219	0.50966	-0.284187	-0.430902	1.5271	0.376112	-0.0885173	1.12301	0.276603	-0.100685
	Rictor -/-	1	-0.234358	-0.273802	-1.0349	0.172301	-0.28048	0.987167	-0.391265	0.66683	-0.832216	-0.134343	0.545064	1.09274	0.305688	-0.0116933	0.776372	0.886768	-0.534436	-0.855259	-0.0177453	0.90006	1.36976	-0.372655	0.761878	-0.872871	-0.414158
		2	-0.197906	-1.23312	-0.169483	-1.08318	-0.937332	-1.30975	-1.16245	-1.41093	-1.22475	-1.14297	-0.659169	-1.24919	-1.29288	-1.20613	-0.831969	0.501081	-1.19806	0.104469	0.349026	-0.409425	-0.466276	-0.762005	-1.15037	-0.386424	-1.55595
		3	2.83369	-1.31768	1.17687	-0.296815	-0.962043	-0.542572	-0.969656	-1.24666	1.26708	-1.30825	-0.5872	-0.569276	-0.927921	-1.21833	-0.519236	-0.77153	-1.49005	1.9432	2.61618	0.750149	0.388893	-0.54969	-0.0896185	-0.618825	-1.31721
		4	-0.273228	0.44792	0.0927232	0.312241	-0.179795	-1.46226	0.232491	-0.877366	-0.162595	-0.371668	-1.87523	-0.683814	-0.927921	-0.302949	-0.727725	-0.77153	0.969771	0.28283	-0.622378	-1.23463	-0.771929	1.60308	1.31867	0.537484	0.250155
		5	-0.252808	-0.81152	1.16532	1.94222	-0.439807	-0.745921	-1.32123	-0.0231301	-1.38254	-1.22773	-0.787712	-0.345075	0.361487	0.35704	-0.62348	0.755603	-0.773339	0.462447	0.261289	0.486068	1.98437	-0.348084	0.864238	0.272046	-0.686111

## Sheet: Figure 3f and 3g
Figure 3f and 3g
			WT	KO	WT	KO
		Bad	1623.5	1569.21	1623.5	1569.21
		Bcl-2	970.431	927.077	970.431	927.077
		Bcl-x	695.663	518.249	695.663	518.249
		Caspase-3 cleaved	278.557	377.738	278.557	377.738
		Catalase	877.931	767.845	877.931	767.845
		Claspin	1336.65	662.077	1336.65	662.077
		Cytochrome C	405.006	360.531	405.006	360.531
		FAS	601.784	930.673	601.784	930.673
		HIF-1α	860.173	396.592	860.173	396.592
		HO-1	905.552	694.638	905.552	694.638
		HO-2	742.723	669.663	742.723	669.663
		HSP-27	2172.43	1384.71	2172.43	1384.71
		HSP-60	2068.72	1991.01	2068.72	1991.01
		HSP70	2389.51	2974.93	2389.51	2974.93
		MCL-1	737.431	1354.67	737.431	1354.67
		p27/Kip1	647.87	520.875	647.87	520.875
		SMAC/Diablo	1409.71	1236.59	1409.71	1236.59
		TNF R1	1105.03	393.299	1105.03	393.299
		TRAIL R2	342.824	333.117	342.824	333.117
		XIAP	2364.57	1854.98	2364.57	1854.98
		p53	7279.13	7843.46	7279.13	7843.46

## Sheet: Figure 4b
Figure 4b

## Sheet: Figure 4c
Figure 4c

## Sheet: Figure 4d
Figure 4d

## Sheet: Figure 4g
Figure 4g

## Sheet: Supplementary fugure 1b
Supplementary figure 1b

[truncated: 3 more sheets: Supplementary figure 1c, Supplementary figure 6c, Supplementary figure 7g]
